# Supplementary material for: Biomechanical conditions of subtalar joint arthrodesis with calcaneal locking nail: A probabilistic numerical study
Source: PLoS One. 2024 Nov 20;19(11):e0314034. doi: 10.1371/journal.pone.0314034 (PMC11578502; doi:10.1371/journal.pone.0314034)
Supplement: S1 File — (ZIP) [file pone.0314034.s002.zip]

Archive with 2 entries (2 files):
- Artificial_Bone_FEA_Results.csv
- Real_Bone_FEA_Results.csv
