# Supplementary material for: Biomechanical conditions of subtalar joint arthrodesis with calcaneal locking nail: A probabilistic numerical study
Source: PLoS One. 2024 Nov 20;19(11):e0314034. doi: 10.1371/journal.pone.0314034 (PMC11578502; doi:10.1371/journal.pone.0314034)
Supplement: S1 File — (ZIP) [file pone.0314034.s002.zip › Artificial_Bone_FEA_Results.csv]

Inversion	angle=-20°
E_Cor_AB	E_Can_AB	E_Ti	E_PMMA	maxMisesCalcanail	maxMisesCor	maxMisesCan	maxPrinCor	maxPrinCan	TangDispNode569	NormDispNode265	MagnitudeTangDispNode569	Mx	My	Mz
[MPa]	[MPa]	[MPa]	[MPa]	[MPa]	[MPa]	[MPa]	[MPa]	[MPa]	[mm]	[mm]	[mm]	[Nmm]	[Nmm]	[Nmm]
12852.223	162.1	116814.499	2609.74	263.711608887	90.1954269409	2.40735983849	60.2543487549	2.50121355057	0.188120112906	-0.16902266470572821	0.188120112906	2816.5926378	-3273.28390842	-222.596658018
13210.714	152.71	111054.479	3379.212	263.577453613	93.8158187866	2.32478475571	63.1058807373	2.46946287155	0.192952967384	-0.17319578529965443	0.192952967384	2754.84071181	-3318.07524957	-138.753652573
13718.917	122.946	111642.463	2768.387	261.648895264	100.258308411	1.9398277998	68.9091262817	2.16184973717	0.197119868043	-0.1782341269319234	0.197119868043	2759.9749349	-3321.79560004	-210.568772316
14019.958	128.18	115293.166	2905.143	262.003601074	99.6185913086	1.96320450306	68.2600479126	2.17982435226	0.191162334024	-0.17276293418072458	0.191162334024	2765.50311957	-3318.6394043	-203.250059658
14398.737	164.36	107186.138	2615.829	259.884887695	95.7924499512	2.38552451134	66.5473937988	2.53815865517	0.191924174033	-0.17244901017599534	0.191924174033	2674.78366428	-3352.61775716	-232.033324665
14613.767	165.416	106967.72	2904.176	260.110015869	96.3125762939	2.38626790047	66.8741607666	2.54906821251	0.190809969415	-0.17127287201983604	0.190809969415	2659.02433268	-3364.73771159	-199.774232758
14810.654	131.509	117669.427	2952.944	261.257019043	100.882614136	1.94136238098	69.690788269	2.1705725193	0.185610977102	-0.16782897115992704	0.185610977102	2742.13685438	-3331.74083116	-211.286510256
14910.271	145.571	107706.725	3291.431	260.328887939	100.325180054	2.15400886536	69.9045715332	2.3760471344	0.192007636961	-0.17278814065476047	0.192007636961	2657.0386556	-3375.79928928	-166.549524943
15087.95	187.924	114039.537	2841.563	260.383056641	93.2821578979	2.5258834362	64.3133239746	2.64749288559	0.179240893567	-0.1606901129949401	0.179240893567	2677.45575629	-3348.30615234	-221.474574884
15212.851	150.936	108893.823	2881.506	259.47845459	99.9520187378	2.18254208565	70.1551361084	2.39533734322	0.189475534553	-0.1706443416800693	0.189475534553	2654.92263455	-3372.18595378	-212.688415872
15259.14	166.492	116103.726	3560.009	261.558410645	96.7745132446	2.29960131645	66.5024108887	2.47859621048	0.179103925757	-0.16083900875954824	0.179103925757	2685.33333333	-3356.76879883	-154.82912
15444.709	158.447	113600.796	2938.892	259.990203857	98.6990585327	2.21745944023	68.8877334595	2.41470623016	0.182898592144	-0.1646796405857634	0.182898592144	2672.82115343	-3361.04722765	-214.053414451
15543.592	139.052	106279.51	3115.372	258.961181641	103.204582214	2.05147695541	73.0671920776	2.30680298805	0.192979741369	-0.17396569104334234	0.192979741369	2626.5445421	-3394.39005534	-190.09968249
15640.039	148.198	111993.135	3050.974	259.628479004	101.087043762	2.10955286026	70.9820861816	2.33859348297	0.185380058826	-0.16710036439955872	0.185380058826	2657.88875326	-3373.90793186	-203.3976455
15751.488	147.667	113277.618	2720.511	259.015533447	101.18938446	2.08686947823	71.4151916504	2.31241726875	0.184391799213	-0.16646050231734053	0.184391799213	2666.54047309	-3365.4965549	-245.038066652
15847.737	177.088	107432.885	3074.824	258.868286133	97.5627670288	2.41898345947	68.7081069946	2.60570168495	0.184677225897	-0.16558445525327506	0.184677225897	2604.330051	-3394.88590495	-195.662354787
16029.223	168.548	112818.173	2704.321	258.648193359	98.5961990356	2.28574919701	69.6112747192	2.48074054718	0.180791943376	-0.16272078144819924	0.180791943376	2642.24861654	-3371.98697917	-249.463748932
16103.66	160.84	109651.263	2555.388	257.760406494	100.305290222	2.22265672684	71.5555877686	2.43873429298	0.185079175909	-0.16677267473631252	0.185079175909	2624.47593859	-3381.8874783	-266.451670859
16159.942	168.042	109255.385	2255.21	256.854949951	99.2262496948	2.28954911232	71.1909332275	2.48730993271	0.184847515715	-0.16659771120773667	0.184847515715	2622.19108073	-3374.91121419	-313.830807474
16303.069	149.069	103716.707	3238.883	257.878540039	103.592468262	2.13281202316	74.2488098145	2.39848899841	0.191569798793	-0.17234791568903793	0.191569798793	2572.21758355	-3422.80786133	-182.736978955
16426.271	156.606	114630.534	3451.532	259.619750977	101.355239868	2.13841485977	71.2559509277	2.37452220917	0.178848362537	-0.1610001374342358	0.178848362537	2634.74970161	-3388.15538194	-177.10624059
16529.263	142.735	105805.722	3090.94	257.640258789	104.8931427	2.03803539276	75.4371032715	2.31602215767	0.189995106695	-0.17128420092872088	0.189995106695	2583.32581923	-3417.87717014	-202.642094188
16605.536	143.891	111385.184	3199.282	258.496856689	104.194793701	2.01387476921	74.2278900146	2.28177118301	0.183782262656	-0.16579701598491595	0.183782262656	2616.22897678	-3400.65671115	-199.871844398
16688.147	145.429	106434.075	3126.646	257.609863281	104.71169281	2.05446982384	75.3312454224	2.33117079735	0.188378802283	-0.16977507297562452	0.188378802283	2579.88213433	-3419.37811957	-201.409910281
16782.191	184.665	112119.306	2853.55	257.978057861	98.0182876587	2.39910149574	69.6398162842	2.59033608437	0.177005520676	-0.15893278199955718	0.177005520676	2600.43221029	-3393.37627496	-237.547103458
16954.857	151.566	104610.377	3218.569	257.221282959	104.474098206	2.12207889557	75.4990158081	2.3946211338	0.188432607556	-0.16956769287799067	0.188432607556	2553.59903971	-3432.93964301	-192.285929362
16992.221	154.881	118822.808	3255.982	259.200256348	102.346237183	2.06419110298	72.3223571777	2.31307172775	0.174189915021	-0.15711661935511623	0.174189915021	2643.67903646	-3383.27015516	-206.233898176
17197.572	136.449	110676.285	2663.277	256.613128662	106.686515808	1.9029109478	77.5768432617	2.19283819199	0.184944318653	-0.1673803223156864	0.184944318653	2601.08970812	-3405.9281684	-268.022097588
17239.965	181.264	110190.571	3391.995	258.061889648	99.8453674316	2.36497211456	71.1772460938	2.58162212372	0.177401812407	-0.15907633907265098	0.177401812407	2565.48746745	-3419.74568685	-183.813961665
17426.213	155.372	108144.527	2963.766	256.758453369	104.37663269	2.11984038353	75.7496566772	2.37914466858	0.183300222129	-0.16516286819749235	0.183300222129	2562.38690864	-3424.81572808	-228.753123919
17539.735	175.099	103326.465	3162.514	256.399475098	101.953559875	2.37146639824	74.1541900635	2.57999777794	0.184735786172	-0.16566226609676224	0.184735786172	2515.23676215	-3447.30417209	-200.05764495
17679.072	162.613	108529.171	2785.62	256.216949463	103.627243042	2.18926167488	75.5422210693	2.42656254768	0.181466073122	-0.163469832107915	0.181466073122	2555.61897786	-3424.20296224	-252.613890966
17860.818	169.988	110424.916	3995.772	258.056274414	102.902984619	2.2326977253	73.7112808228	2.48544430733	0.176626434719	-0.15848891408804633	0.176626434719	2543.6621365	-3439.07644314	-144.980796602
17984.994	134.253	114469.979	3324.887	257.338226318	108.395133972	1.82748651505	78.3932113647	2.13917803764	0.178758536963	-0.16168368754794213	0.178758536963	2590.04050022	-3421.32348633	-208.55986913
18148.909	157.253	108882.861	2993.329	256.106628418	105.438995361	2.11970949173	77.1861038208	2.37124061584	0.180483374354	-0.16265497743189977	0.180483374354	2541.55159505	-3436.7668457	-234.203789393
18350.929	159.987	112503.547	3000.6	256.387145996	105.030929565	2.11001992226	76.6120300293	2.36228251457	0.176138804431	-0.1588161589712357	0.176138804431	2556.84703234	-3427.70304362	-240.349494934
18523.843	136.756	101311.158	2813.059	254.169036865	110.292961121	1.97272837162	82.9098129272	2.24395632744	0.191188050273	-0.1726763564194472	0.191188050273	2490.80118815	-3470.08165148	-250.360536787
19036.199	141.167	109729.53	3026.718	255.190719604	109.656410217	1.92655479908	81.4212036133	2.20691776276	0.180065777823	-0.16276058422091502	0.180065777823	2525.51850043	-3452.44995117	-242.628934648
19375.362	153.509	105212.752	2500.077	253.283462524	108.409484863	2.10499191284	82.1853561401	2.3287665844	0.182852139367	-0.16514666690768529	0.182852139367	2489.47287326	-3460.37624783	-305.124436908
20117.407	171.905	102040.045	3155.161	253.6144104	107.064605713	2.31407976151	81.1706314087	2.50744533539	0.180840517035	-0.1623546109458196	0.180840517035	2429.42900933	-3498.25849067	-226.107814683
Neutral	angle=0°
E_Cor_AB	E_Can_AB	E_Ti	E_PMMA	maxMisesCalcanail	maxMisesCor	maxMisesCan	maxPrinCor	maxPrinCan	TangDispNode569	NormDispNode265	MagnitudeTangDispNode569	Mx	My	Mz
[MPa]	[MPa]	[MPa]	[MPa]	[MPa]	[MPa]	[MPa]	[MPa]	[MPa]	[mm]	[mm]	[mm]	[Nmm]	[Nmm]	[Nmm]
12852.223	162.1	116814.499	2609.74	182.73550415	47.7910652161	2.13242006302	54.6922302246	2.30025911331	0.0267532235893	-0.025135962695830166	0.0267532235893	-329.29153951	1354.09099664	9.55144797431
13210.714	152.71	111054.479	3379.212	168.030136108	49.5039215088	2.0498418808	57.6892356873	2.28885340691	0.0263353854388	-0.024140610905168065	0.0263353854388	-318.58674113	1323.91940647	146.216599782
13718.917	122.946	111642.463	2768.387	178.29019165	53.0254669189	1.8079174757	66.426574707	2.01697850227	0.0282322662084	-0.026510289279938374	0.0282322662084	-332.442357381	1311.08576118	59.1067343818
14019.958	128.18	115293.166	2905.143	178.007080078	52.5991249084	1.82944953442	65.7254943848	2.03445315361	0.0273884439329	-0.025677203865325942	0.0273884439329	-331.590913561	1311.6566569	67.5581876967
14398.737	164.36	107186.138	2615.829	170.67678833	50.8306121826	2.10244250298	56.86145401	2.32188391685	0.0259701502462	-0.024148044412105985	0.0259701502462	-314.972157796	1354.56118435	13.4524315728
14613.767	165.416	106967.72	2904.176	166.07069397	50.8468933105	2.0983543396	56.921169281	2.34058976173	0.0255398052813	-0.02351305357901124	0.0255398052813	-311.244771322	1346.03051758	64.950908237
14810.654	131.509	117669.427	2952.944	176.948516846	53.3204345703	1.84273326397	66.6642684937	2.0227701664	0.0264748415675	-0.024828387861881972	0.0264748415675	-329.061587863	1312.24773492	58.3737716675
14910.271	145.571	107706.725	3291.431	163.625839233	52.6836204529	1.96645689011	62.241859436	2.20743894577	0.0259631273383	-0.02378451574530547	0.0259631273383	-313.047780355	1318.15258789	127.820619795
15087.95	187.924	114039.537	2841.563	169.44039917	49.3769950867	2.19117021561	53.7736663818	2.41075181961	0.0240539108672	-0.022256347406626922	0.0240539108672	-311.182179769	1363.1271837	21.5841874017
15212.851	150.936	108893.823	2881.506	167.91545105	52.8839187622	2.00754380226	61.7358322144	2.20774364471	0.0257550622186	-0.023867313544028688	0.0257550622186	-314.641921997	1333.37346734	54.4669205348
15259.14	166.492	116103.726	3560.009	163.652709961	51.2228012085	2.05437421799	59.2550621033	2.28441381454	0.024011868468	-0.021947035270719423	0.024011868468	-309.852837457	1327.62898763	128.803722276
15444.709	158.447	113600.796	2938.892	169.67199707	52.1868095398	2.03490447998	60.7122612	2.22397518158	0.0249923080622	-0.023204655550883017	0.0249923080622	-315.380589803	1337.20661079	46.6552876404
15543.592	139.052	106279.51	3115.372	163.686676025	54.4950485229	1.93225812912	65.2235412598	2.14012861252	0.0260902819264	-0.024003135095776593	0.0260902819264	-313.182381524	1315.90631782	99.6850400501
15640.039	148.198	111993.135	3050.974	167.71295166	53.3953056335	1.97346878052	63.4609565735	2.16350746155	0.0253314266402	-0.023456017638897788	0.0253314266402	-315.445821126	1325.04680718	70.8931097454
15751.488	147.667	113277.618	2720.511	172.694152832	53.8017463684	1.97708559036	64.0742263794	2.12887477875	0.0254840585746	-0.02387502340474981	0.0254840585746	-319.056474474	1334.26000977	7.44494268629
15847.737	177.088	107432.885	3074.824	160.476638794	51.5893211365	2.15156960487	56.7273521423	2.38081145287	0.0241781653164	-0.02207826058167597	0.0241781653164	-303.759265476	1348.63214789	73.8766421742
16029.223	168.548	112818.173	2704.321	169.904663086	52.4699363708	2.10287952423	59.5491142273	2.26288056374	0.024467734737	-0.02280974666918743	0.024467734737	-312.700319078	1352.25869412	-6.79082414839
16103.66	160.84	109651.263	2555.388	170.033798218	53.5967941284	2.0763733387	61.2815284729	2.22229266167	0.025032172881	-0.02341175961043425	0.025032172881	-313.33555603	1351.51953125	-27.0506959491
16159.942	168.042	109255.385	2255.21	173.862213135	53.4512405396	2.13315033913	59.8700675964	2.25314545631	0.0250195248462	-0.023626723582809383	0.0250195248462	-315.151935154	1369.31925456	-102.52474467
16303.069	149.069	103716.707	3238.883	157.484985352	54.7930793762	2.00295543671	63.7413330078	2.21595025063	0.0252269061994	-0.022974904246319122	0.0252269061994	-304.776248508	1321.71431478	112.440172487
16426.271	156.606	114630.534	3451.532	162.889816284	53.3097953796	2.00407671928	62.9356231689	2.20003890991	0.0241201713916	-0.022109812809864064	0.0241201713916	-309.93321228	1320.78599718	112.56425139
16529.263	142.735	105805.722	3090.94	160.938812256	55.6383285522	1.95797431469	66.1068115234	2.14138698578	0.0253899916001	-0.02332000268525577	0.0253899916001	-308.550889757	1319.08376736	85.2437114716
16605.536	143.891	111385.184	3199.282	163.983627319	55.1098556519	1.94184911251	66.3620605469	2.11457705498	0.0249173470234	-0.02297153208104517	0.0249173470234	-311.923114353	1316.21740723	86.315928883
16688.147	145.429	106434.075	3126.646	160.422271729	55.5326805115	1.9720556736	65.717086792	2.15407013893	0.0251119069867	-0.023042117515750256	0.0251119069867	-307.675484551	1320.17232259	86.4521082772
16782.191	184.665	112119.306	2853.55	164.251068115	52.1672859192	2.18212962151	57.3291435242	2.35267043114	0.0233736154525	-0.021576029592361774	0.0233736154525	-305.176411947	1358.9491645	9.61100620694
16954.857	151.566	104610.377	3218.569	156.72354126	55.4213523865	2.01486825943	64.3871078491	2.20818710327	0.0247322167044	-0.022536406131047727	0.0247322167044	-303.036176893	1323.46736654	99.9892373615
16992.221	154.881	118822.808	3255.982	167.027557373	54.0724868774	1.98417556286	64.7952880859	2.13675475121	0.0238219918936	-0.022056937831591288	0.0238219918936	-313.454996745	1322.77282715	68.9228532579
17197.572	136.449	110676.285	2663.277	169.53817749	57.1719932556	1.9099407196	69.7819290161	2.02231454849	0.0253530704917	-0.023779730933494912	0.0253530704917	-316.750349257	1324.14195421	-9.22760550181
17239.965	181.264	110190.571	3391.995	156.010375977	52.7809944153	2.15405774117	58.4491844177	2.36126208305	0.0229879401346	-0.020841421025201014	0.0229879401346	-298.826434665	1341.61568197	98.2127929264
17426.213	155.372	108144.527	2963.766	161.060455322	55.6441421509	2.03259325027	64.6976699829	2.1834089756	0.0243145300089	-0.022403310451359564	0.0243145300089	-305.797597249	1332.48350694	43.6872038047
17539.735	175.099	103326.465	3162.514	152.642227173	54.3266677856	2.15196633339	59.6580085754	2.35446405411	0.0235869743584	-0.021336951942493323	0.0235869743584	-295.293060303	1343.85738118	81.4852179421
17679.072	162.613	108529.171	2785.62	162.347793579	55.4818077087	2.08056402206	63.4751434326	2.2128162384	0.0240169998369	-0.022227321744198177	0.0240169998369	-305.266150581	1343.78188748	4.65667724609
17860.818	169.988	110424.916	3995.772	151.353866577	54.1334571838	2.0810739994	61.8270378113	2.29707956314	0.0228261178447	-0.020451222707752365	0.0228261178447	-295.414876302	1320.40327962	168.985869937
17984.994	134.253	114469.979	3324.887	163.353942871	57.5524940491	1.85786020756	71.8218154907	1.98991680145	0.0243702255057	-0.022502543205571848	0.0243702255057	-313.039174398	1301.39907498	86.9985659917
18148.909	157.253	108882.861	2993.329	159.663726807	56.3524513245	2.03963804245	65.5345306396	2.17358970642	0.0238323660771	-0.02193979555014566	0.0238323660771	-303.851372613	1332.39671495	38.5509883563
18350.929	159.987	112503.547	3000.6	161.825881958	56.0975112915	2.04314017296	65.5329360962	2.16219353676	0.0234374848993	-0.02165676250333773	0.0234374848993	-305.56354777	1333.70715332	27.030491511
18523.843	136.756	101311.158	2813.059	156.935150146	59.5351257324	1.9401268959	71.1051254272	2.07071018219	0.0251224147793	-0.023131744687071538	0.0251224147793	-303.632561578	1319.86187066	32.1209194263
19036.199	141.167	109729.53	3026.718	159.988952637	58.8610229492	1.93118798733	71.4185028076	2.03791999817	0.0240217604276	-0.022190279926737957	0.0240217604276	-306.4790802	1315.82602268	39.1690109041
19375.362	153.509	105212.752	2500.077	161.051147461	59.0179748535	2.04883980751	68.44506073	2.12910699844	0.0240380182536	-0.022413071794978166	0.0240380182536	-303.887820774	1344.80626085	-59.2186832428
20117.407	171.905	102040.045	3155.161	146.994857788	57.9085464478	2.13949680328	64.2590255737	2.284034729	0.022749251283	-0.02051064090901274	0.022749251283	-288.916015625	1339.61102973	61.0522585975
Eversion	angle=10°
E_Cor_AB	E_Can_AB	E_Ti	E_PMMA	maxMisesCalcanail	maxMisesCor	maxMisesCan	maxPrinCor	maxPrinCan	TangDispNode569	NormDispNode265	MagnitudeTangDispNode569	Mx	My	Mz
[MPa]	[MPa]	[MPa]	[MPa]	[MPa]	[MPa]	[MPa]	[MPa]	[MPa]	[mm]	[mm]	[mm]	[Nmm]	[Nmm]	[Nmm]
12852.223	162.1	116814.499	2609.74	219.811401367	55.1746826172	2.41262316704	68.4704055786	2.75575041771	-0.0519736292181	0.04452832915851238	0.0519736292181	-1693.1996799	3833.591824	155.513783137
13210.714	152.71	111054.479	3379.212	221.054244995	56.4959030151	2.38325238228	71.5964355469	2.7408452034	-0.0549214359614	0.04848816097455038	0.0549214359614	-1653.35506185	3815.6395128	286.255203247
13718.917	122.946	111642.463	2768.387	222.212203979	62.4746246338	2.10243415833	83.4328308105	2.41397738457	-0.0540025760547	0.04755577289302292	0.0540025760547	-1672.00287543	3792.38302951	203.653841654
14019.958	128.18	115293.166	2905.143	222.337036133	61.7512512207	2.11811447144	82.4870758057	2.4331407547	-0.0523763160182	0.04609278953433506	0.0523763160182	-1672.65124512	3792.50539822	213.438378228
14398.737	164.36	107186.138	2615.829	216.12020874	58.7475547791	2.45989084244	71.8649597168	2.81860256195	-0.054838847887	0.04816863746589669	0.054838847887	-1614.22153049	3871.44335938	146.527903663
14613.767	165.416	106967.72	2904.176	216.57270813	58.7461280823	2.4685356617	72.0092391968	2.83184933662	-0.0550898541474	0.04879120394588362	0.0550898541474	-1602.463935	3866.85837131	194.137027317
14810.654	131.509	117669.427	2952.944	221.712249756	62.7921600342	2.11155819893	83.7889175415	2.425583601	-0.0509911673322	0.04500075113584584	0.0509911673322	-1659.58251953	3798.75276693	203.439898173
14910.271	145.571	107706.725	3291.431	219.055358887	60.6953697205	2.30569577217	78.6968154907	2.6531689167	-0.0551262089235	0.049465779010334256	0.0551262089235	-1603.05870226	3831.75667318	256.416624281
15087.95	187.924	114039.537	2841.563	215.520263672	57.2824745178	2.55564522743	67.9375839233	2.92736053467	-0.0515992543448	0.04516159299915984	0.0515992543448	-1610.12613932	3883.576199	155.517817391
15212.851	150.936	108893.823	2881.506	217.560195923	61.0176849365	2.32710671425	78.1066207886	2.67277908325	-0.0539754106253	0.048007956859825326	0.0539754106253	-1604.37628852	3850.04931641	186.602507697
15259.14	166.492	116103.726	3560.009	219.015396118	58.4819984436	2.39746904373	73.7491760254	2.75743508339	-0.0515049597218	0.04586018781940924	0.0515049597218	-1613.17007107	3837.95925564	263.954913669
15444.709	158.447	113600.796	2938.892	217.694763184	60.3400764465	2.34418916702	76.6864242554	2.69080114365	-0.051873121313	0.045917378033784706	0.051873121313	-1612.20087348	3850.70152452	182.296299405
15543.592	139.052	106279.51	3115.372	218.418014526	62.8063278198	2.24534773827	82.6946105957	2.58439302444	-0.0552342487644	0.0497511406229425	0.0552342487644	-1589.55251736	3836.02107747	229.058332655
15640.039	148.198	111993.135	3050.974	218.409255981	61.6863632202	2.27328276634	80.2402420044	2.61298656464	-0.0525847220949	0.04690801579980669	0.0525847220949	-1605.27689616	3839.43267144	205.743188646
15751.488	147.667	113277.618	2720.511	217.726531982	62.0917205811	2.25245523453	80.9907608032	2.58605647087	-0.0517262676336	0.04576598140974031	0.0517262676336	-1615.32123481	3845.68570964	144.5299725
15847.737	177.088	107432.885	3074.824	214.965698242	59.7017364502	2.52061581612	72.0426712036	2.89597582817	-0.0540946063756	0.04830386589452967	0.0540946063756	-1569.26139323	3885.55333116	198.058040195
16029.223	168.548	112818.173	2704.321	215.512985229	60.691570282	2.40738487244	75.4151916504	2.76203131676	-0.0515234176498	0.045458162690416574	0.0515234176498	-1597.40142144	3876.02788628	126.247595337
16103.66	160.84	109651.263	2555.388	215.051483154	61.9841575623	2.37109351158	77.7216110229	2.72165083885	-0.052654148524	0.0465652970521525	0.052654148524	-1590.77543132	3878.07215712	106.207776811
16159.942	168.042	109255.385	2255.21	213.232528687	61.917514801	2.41918635368	75.9471282959	2.77304673195	-0.0523472255662	0.04584875281144759	0.0523472255662	-1593.36474609	3898.08287218	32.4303748873
16303.069	149.069	103716.707	3238.883	216.50982666	63.222202301	2.33332109451	81.1512451172	2.68869185448	-0.0558431101715	0.05066747745452518	0.0558431101715	-1555.48730469	3859.0061849	235.113742405
16426.271	156.606	114630.534	3451.532	218.303634644	61.5891418457	2.30612635612	79.6781845093	2.65376019478	-0.0513492870294	0.046129550348949215	0.0513492870294	-1588.59853787	3841.33723958	242.797041151
16529.263	142.735	105805.722	3090.94	217.02204895	64.1889801025	2.2577445507	84.1050643921	2.60139989853	-0.0547378568684	0.049543534566165406	0.0547378568684	-1565.15146213	3850.8855523	212.224756029
16605.536	143.891	111385.184	3199.282	218.172042847	63.680305481	2.22303462029	84.1789169312	2.56012606621	-0.0524274551034	0.0472423374704885	0.0524274551034	-1583.01685927	3838.75512695	218.862849765
16688.147	145.429	106434.075	3126.646	216.83430481	64.079864502	2.27191209793	83.6259689331	2.61780166626	-0.0543672709632	0.04921602619391091	0.0543672709632	-1562.53503418	3853.54679362	212.857860989
16782.191	184.665	112119.306	2853.55	213.893936157	60.4584236145	2.5096347332	72.8307495117	2.88209080696	-0.0513614382955	0.04556799619044791	0.0513614382955	-1570.03308105	3897.14992947	137.472653972
16954.857	151.566	104610.377	3218.569	215.863876343	63.9858703613	2.33175134659	82.095954895	2.68814253807	-0.0549829655399	0.0499668578872517	0.0549829655399	-1545.26045736	3865.73760308	222.310310364
16992.221	154.881	118822.808	3255.982	218.328536987	62.4880218506	2.24803566933	81.9933547974	2.58589267731	-0.0493823941404	0.044156667024662505	0.0493823941404	-1597.31708442	3839.55297852	203.669499715
17197.572	136.449	110676.285	2663.277	216.897796631	67.0294570923	2.213940382	88.6898651123	2.47112035751	-0.052003642321	0.04658903992061332	0.052003642321	-1584.07093641	3848.38647461	126.766773224
17239.965	181.264	110190.571	3391.995	214.642868042	61.2073364258	2.49972748756	74.4058685303	2.87755870819	-0.0522870012861	0.04713470156129561	0.0522870012861	-1545.09894477	3887.98442925	220.976909214
17426.213	155.372	108144.527	2963.766	215.257904053	64.3125991821	2.31963777542	82.4455947876	2.6717634201	-0.0529502971966	0.047762869668307915	0.0529502971966	-1553.03993056	3872.99297418	170.275616964
17539.735	175.099	103326.465	3162.514	213.045211792	62.9005126953	2.50580525398	76.2985610962	2.88777589798	-0.0548579119665	0.0497785178409252	0.0548579119665	-1519.71818034	3903.19905599	198.956196255
17679.072	162.613	108529.171	2785.62	214.028106689	64.2033538818	2.36350059509	80.9354705811	2.72040700912	-0.0524048523176	0.04705458562974611	0.0524048523176	-1550.26893446	3887.97596571	131.887947347
17860.818	169.988	110424.916	3995.772	216.301132202	62.1669044495	2.41856002808	78.0799560547	2.78960585594	-0.0525001234533	0.04790888770171273	0.0525001234533	-1537.04166667	3864.19645182	290.186986287
17984.994	134.253	114469.979	3324.887	218.826034546	68.9906997681	2.18153882027	91.3183288574	2.41468381882	-0.050714874371	0.04606874438650736	0.050714874371	-1573.03031413	3825.36726888	221.29843733
18148.909	157.253	108882.861	2993.329	214.728286743	65.1617660522	2.31414699554	83.6536483765	2.66717648506	-0.0522533018269	0.04727104565954969	0.0522533018269	-1541.64164225	3878.13313802	164.252450731
18350.929	159.987	112503.547	3000.6	215.016387939	65.0102462769	2.30225110054	83.5213012695	2.65249538422	-0.05067910894	0.04567888575358056	0.05067910894	-1549.53493924	3875.82834201	157.036122216
18523.843	136.756	101311.158	2813.059	214.439407349	69.5112380981	2.25387167931	91.2500839233	2.54255342484	-0.0553668226578	0.050673046751837016	0.0553668226578	-1519.07294379	3874.30764431	157.004335192
19036.199	141.167	109729.53	3026.718	215.788269043	69.3674163818	2.24225091934	91.3368835449	2.49771142006	-0.0516810280761	0.047098675025552574	0.0516810280761	-1537.86260308	3859.6609158	167.762822045
19375.362	153.509	105212.752	2500.077	212.072952271	68.3718643188	2.29952812195	87.8086776733	2.63362932205	-0.0526947027136	0.047652811866596	0.0526947027136	-1520.89581977	3902.8344184	68.3857805464
20117.407	171.905	102040.045	3155.161	211.348190308	66.6731262207	2.45152807236	82.1803741455	2.83281350136	-0.0541321773561	0.04973159043782654	0.0541321773561	-1478.79203288	3917.56890191	177.873894586
