# Supplementary material for: Biomechanical conditions of subtalar joint arthrodesis with calcaneal locking nail: A probabilistic numerical study
Source: PLoS One. 2024 Nov 20;19(11):e0314034. doi: 10.1371/journal.pone.0314034 (PMC11578502; doi:10.1371/journal.pone.0314034)
Supplement: S1 File — (ZIP) [file pone.0314034.s002.zip › Real_Bone_FEA_Results.csv]

Inversion	Angle=-20°
E_Cor_RB	E_Can_RB	E_Ti	E_PMMA	maxMisesCalcanail	maxMisesCor	maxMisesCan	maxPrinCor	maxPrinCan	TangDispNode569	NormDispNode265	MagnitudeTangDispNode569	Mx	My	Mz
[MPa]	[MPa]	[MPa]	[MPa]	[MPa]	[MPa]	[MPa]	[MPa]	[MPa]	[mm]	[mm]	[mm]	[Nmm]	[Nmm]	[Nmm]
11048.497	52.175	110961.321	3507.388	277.805786133	106.46875	1.12127995491	68.7142562866	1.34185361862	0.230365112435	-0.21007375895246874	0.230365112435	2974.37912326	-3240.0636122	-127.229450226
11583.662	121.494	110744.81	2576.213	264.878234863	93.617729187	2.07062911987	62.2098274231	2.22852396965	0.207393992943	-0.187076225459996	0.207393992943	2871.93785265	-3255.43294271	-197.808889985
12580.124	93.097	108891.002	3271.243	263.384155273	103.094184875	1.63735461235	69.5135116577	1.90056657791	0.211177888648	-0.19142870578980967	0.211177888648	2817.29581706	-3304.88137478	-146.186974419
12681.097	112.079	104307.973	2987.765	262.464294434	100.485137939	1.91562712193	68.4782485962	2.14412140846	0.211401107761	-0.19097824096855465	0.211401107761	2763.98678928	-3323.74175347	-164.787878884
13242.449	90.985	105643.308	2810.911	261.045715332	106.25743866	1.58531117439	73.3112335205	1.86708986759	0.213211068782	-0.19364742978776917	0.213211068782	2764.73334418	-3333.32283529	-196.462001059
13491.108	118.4	108332.148	2685.965	261.320587158	100.981071472	1.91741502285	69.6147384644	2.14607214928	0.202573559845	-0.1832257863955777	0.202573559845	2751.66935221	-3326.83789062	-213.277239905
14104.952	79.279	114024.07	3048.541	259.36239624	112.321411133	1.34058463573	78.4307861328	1.61165249348	0.199516995398	-0.1819848724631245	0.199516995398	2743.45684136	-3356.9179145	-212.756732729
14143.687	134.865	115988.509	3117.538	260.871582031	101.490348816	1.97034692764	70.437789917	2.20654320717	0.185322005426	-0.16741384514909	0.185322005426	2712.53670247	-3348.82801649	-196.195018768
14462.746	96.274	109483.291	2889.291	259.932525635	107.923675537	1.57314813137	75.4145507812	1.86795830727	0.202546712392	-0.1840416167557119	0.202546712392	2727.8878852	-3353.65869141	-209.760485543
14799.828	102.728	112925.151	2730.32	259.782836914	106.851142883	1.62093198299	74.8614196777	1.90565824509	0.196442283048	-0.17850676588885253	0.196442283048	2733.71864149	-3346.30159505	-234.358513832
15026.638	82.887	109376.265	2405.822	257.769256592	112.078704834	1.39552533627	79.8670730591	1.6776226759	0.20482805087	-0.1869843643691971	0.20482805087	2720.04380968	-3360.90863715	-279.750087102
15260.986	85.45	107773.555	2747.56	257.97442627	112.553405762	1.43083536625	80.0867538452	1.7218375206	0.204498857652	-0.18635833509398533	0.204498857652	2690.67966037	-3379.82242839	-237.07099043
15593.964	93.987	101616.206	2826.776	256.98727417	112.679519653	1.54653394222	81.3458099365	1.8639677763	0.208216099832	-0.189241712941798	0.208216099832	2623.57191298	-3412.80848524	-223.222347471
15860.887	97.562	110378.837	3007.394	258.296966553	111.076293945	1.5278801918	79.0475006104	1.8399283886	0.196325541997	-0.1785044654150645	0.196325541997	2670.73415799	-3387.59255642	-216.358832889
16009.055	68.725	106088.577	3843.54	257.289276123	118.624839783	1.24427473545	83.8515014648	1.49789059162	0.207019849064	-0.1888288832175886	0.207019849064	2647.78125	-3419.2534451	-163.053418848
16294.483	74.25	111396.01	3382.554	257.545166016	116.895629883	1.27458226681	82.8706588745	1.5342028141	0.19906852036	-0.18168983631188085	0.19906852036	2674.01890734	-3401.38425022	-198.900292291
16384.507	115.092	109973.875	2789.098	257.499359131	108.896537781	1.70859241486	78.3800354004	2.01577305794	0.191663274665	-0.1738941683946812	0.191663274665	2637.23741319	-3395.88205295	-243.746058888
16772.731	123.779	108680.316	3292.747	257.789520264	108.471427917	1.80025601387	77.9627685547	2.11248660088	0.189489682591	-0.1713995920318909	0.189489682591	2601.6070421	-3416.84318034	-193.502872649
16811.006	84.29	116540.835	2924.993	257.33972168	114.820472717	1.34306931496	82.148109436	1.61618006229	0.190311306046	-0.17374851718164533	0.190311306046	2685.84700521	-3387.3511556	-247.942961057
17016.85	101.948	104759.539	3077.112	256.212158203	113.69569397	1.58538913727	83.0228347778	1.90187990665	0.19777358377	-0.17958148505232688	0.19777358377	2581.90931532	-3435.90936957	-216.77613004
17395.871	99.094	111643.908	3341.9	256.982330322	114.052635193	1.50591015816	82.3843612671	1.81568527222	0.189608010631	-0.1723787863775306	0.189608010631	2613.7394477	-3422.53974067	-205.837049484
17553.806	100.208	120282.897	3146.626	257.701782227	112.717170715	1.46667277813	80.7525253296	1.76616978645	0.180995197039	-0.16483178163990078	0.180995197039	2666.50952148	-3392.38517253	-233.697751151
17778.855	104.679	114917.904	3020.8	256.645874023	113.151107788	1.53286767006	82.191078186	1.84147894382	0.184614374495	-0.16795106273799448	0.184614374495	2622.11740451	-3413.42480469	-242.451648898
18082.01	140.928	100215.07	3250.528	255.258224487	108.983985901	2.03346776962	80.8891830444	2.31152868271	0.192155100629	-0.17310274376124998	0.192155100629	2489.27351888	-3473.44772678	-197.491138829
18092.379	95.911	113423.552	3469.434	256.455780029	115.830795288	1.45393240452	84.0567169189	1.75322377682	0.186439619991	-0.1696413665257674	0.186439619991	2601.01364475	-3432.93183051	-206.12051985
18488.147	90.876	108275.413	2645.543	253.891830444	118.115180969	1.41902709007	88.4126358032	1.70566654205	0.192868326323	-0.17595605650171364	0.192868326323	2568.00556098	-3446.61423069	-289.886035495
18586.067	111.056	113267.142	2855.959	255.358093262	113.69921875	1.60190403461	84.0166397095	1.89850747585	0.183142153902	-0.1665357487116106	0.183142153902	2581.88115777	-3431.51944987	-266.632546637
18847.254	107.78	107070.048	2428.97	253.297805786	115.440551758	1.61639249325	87.4709320068	1.89238321781	0.190147839065	-0.17308987120067185	0.190147839065	2541.77058919	-3448.93622504	-318.313005235
19202.83	106.203	106848.634	2923.537	253.88822937	116.576446533	1.58629584312	87.7946395874	1.88094103336	0.188964062193	-0.17174297596464227	0.188964062193	2521.38004557	-3468.3895128	-258.388283941
19553.521	130.506	103003.555	2871.937	253.389358521	112.992538452	1.87226378918	85.9791030884	2.1492805481	0.187899243815	-0.16998214953001894	0.187899243815	2473.26600477	-3483.99991862	-257.194643444
19590.219	88.24	114467.717	2948.039	253.947982788	119.751373291	1.3410462141	89.3849334717	1.6170835495	0.18385189278	-0.16787809040222182	0.18385189278	2569.91799588	-3452.07020399	-274.918503443
20157.109	119.381	110179.895	3169.372	254.004013062	115.364051819	1.68165278435	86.9872131348	1.97766268253	0.180541800217	-0.16376434530715464	0.180541800217	2503.05699327	-3476.04554579	-243.979396396
20417.289	109.159	106463.319	3416.619	253.392837524	118.141815186	1.59665632248	89.6952896118	1.89924955368	0.185286949507	-0.1681042000296969	0.185286949507	2473.35145399	-3499.16729058	-221.836503347
20712.388	79.154	117787.818	3065.418	253.008575439	122.953048706	1.21676647663	92.2577056885	1.46692991257	0.179746482404	-0.1644612096431854	0.179746482404	2560.15839301	-3465.08699544	-282.333147685
20989.47	74.668	112525.516	2706.393	251.301361084	124.914375305	1.18485414982	95.7841567993	1.42894351482	0.185669751882	-0.17007652518109184	0.185669751882	2527.44664171	-3482.11385091	-320.693425496
21482.992	107.144	112259.476	2969.562	252.378326416	119.31047821	1.52489817142	91.6795120239	1.80788576603	0.178120291971	-0.1621158358087433	0.178120291971	2487.8386773	-3489.26274957	-283.530721029
22304.597	127.815	107548.634	3097.458	251.711898804	117.152885437	1.77081441879	91.4001922607	2.03686237335	0.177502685802	-0.16080508297744184	0.177502685802	2424.59233941	-3517.18682183	-266.343406916
22903.828	62.695	111897.266	3204.097	252.861938477	130.219665527	1.03246843815	100.760116577	1.24654817581	0.184016838141	-0.1686363135891783	0.184016838141	2470.22637261	-3528.87350803	-291.694425371
26642.236	115.646	115629.196	3194.212	249.110244751	123.527244568	1.54023313522	99.9889755249	1.79164552689	0.164404600742	-0.1495178931430874	0.164404600742	2377.40478516	-3553.40033637	-306.181920369
8175.823	87.889	105107.113	2534.954	271.502746582	86.3068313599	1.90040409565	54.056060791	2.04715418816	0.244790551717	-0.22036815854869438	0.244790551717	3113.02802192	-3130.7153049	-128.841679891
Inversion	Angle=-15°
E_Cor_RB	E_Can_RB	E_Ti	E_PMMA	maxMisesCalcanail	maxMisesCor	maxMisesCan	maxPrinCor	maxPrinCan	TangDispNode569	NormDispNode265	MagnitudeTangDispNode569	Mx	My	Mz
[MPa]	[MPa]	[MPa]	[MPa]	[MPa]	[MPa]	[MPa]	[MPa]	[MPa]	[mm]	[mm]	[mm]	[Nmm]	[Nmm]	[Nmm]
11048.497	52.175	110961.321	3507.388	229.128936768	88.7016296387	1.12368643284	65.6750030518	1.33689856529	0.179813507996	-0.16411336642335864	0.179813507996	2056.49346246	-2202.96221246	-44.6226985719
11583.662	121.494	110744.81	2576.213	195.783309937	77.7068710327	1.85157966614	49.5900382996	2.20242404938	0.161041458255	-0.14568600212673988	0.161041458255	1988.62717014	-2186.87353516	-145.012659921
12580.124	93.097	108891.002	3271.243	197.536621094	85.7729187012	1.57811415195	55.037940979	1.88186526299	0.164087293614	-0.14892594907239845	0.164087293614	1951.50199382	-2235.52416992	-76.5367705027
12681.097	112.079	104307.973	2987.765	194.322357178	83.5579986572	1.77311754227	54.1508522034	2.11606836319	0.163893809177	-0.14829314126230278	0.163893809177	1914.56064182	-2242.45534939	-101.798548222
13242.449	90.985	105643.308	2810.911	196.258468628	88.4280014038	1.54663407803	57.9096794128	1.8451666832	0.165521333782	-0.15062131368162227	0.165521333782	1912.79366048	-2254.30653212	-133.427017
13491.108	118.4	108332.148	2685.965	192.979003906	83.9542694092	1.77331566811	55.0823364258	2.1150393486	0.157044977167	-0.14240249776907296	0.157044977167	1904.28251139	-2241.46975369	-159.232939826
14104.952	79.279	114024.07	3048.541	206.548294067	91.2346801758	1.3615500927	60.987537384	1.62359082699	0.158093042244	-0.14434088614492474	0.158093042244	1930.28012424	-2256.91394043	-130.977015601
14143.687	134.865	115988.509	3117.538	194.107559204	82.0838012695	1.84914326668	53.3966217041	2.20660495758	0.146156982495	-0.1321714710642747	0.146156982495	1910.18372938	-2238.41851128	-125.142515818
14462.746	96.274	109483.291	2889.291	194.827484131	89.8336105347	1.54506802559	59.4736328125	1.84410512447	0.157194133659	-0.14311775875198743	0.157194133659	1887.35035536	-2268.50221083	-148.241239972
14799.828	102.728	112925.151	2730.32	194.31803894	88.9095916748	1.57584762573	59.1345329285	1.88014137745	0.152476313618	-0.13891334004489925	0.152476313618	1891.04932997	-2260.32231988	-178.154261801
15026.638	82.887	109376.265	2405.822	201.970397949	93.3095626831	1.38791036606	62.998210907	1.65541994572	0.159095453075	-0.14567462176311566	0.159095453075	1879.53986274	-2273.84434679	-224.613175975
15260.986	85.45	107773.555	2747.56	198.288513184	93.7557601929	1.42325115204	62.9668273926	1.69915640354	0.158732253254	-0.14495358122175522	0.158732253254	1860.64752875	-2289.72418891	-175.146908866
15593.964	93.987	101616.206	2826.776	189.631591797	93.9337005615	1.53533256054	63.7163619995	1.8350584507	0.161330236387	-0.14685864234797988	0.161330236387	1815.51543511	-2311.82146539	-159.73473231
15860.887	97.562	110378.837	3007.394	193.098510742	92.5427627563	1.51877892017	62.115146637	1.81420648098	0.152264294057	-0.13868763900398418	0.152264294057	1847.98145888	-2294.06781684	-154.360383034
16009.055	68.725	106088.577	3843.54	205.614974976	99.0383682251	1.24073600769	68.2349777222	1.48280012608	0.160725104517	-0.1465651641590076	0.160725104517	1832.67966037	-2329.20236545	-80.6167088615
16294.483	74.25	111396.01	3382.554	205.676956177	97.4920806885	1.26979410648	66.5340957642	1.51698279381	0.154622256882	-0.14124910207505012	0.154622256882	1849.75896539	-2313.20251465	-125.808866713
16384.507	115.092	109973.875	2789.098	189.890274048	90.7068710327	1.65905034542	61.5892982483	1.98212146759	0.148484427518	-0.13503010686262376	0.148484427518	1825.04219564	-2294.21713596	-188.083751043
16772.731	123.779	108680.316	3292.747	190.619720459	90.4339828491	1.73543429375	61.0772285461	2.0760216713	0.146639158501	-0.13281237712606234	0.146639158501	1802.27429199	-2311.21594238	-131.464270274
16811.006	84.29	116540.835	2924.993	202.692993164	95.6772766113	1.33667302132	64.5525894165	1.59590125084	0.147816185647	-0.1352461695017917	0.147816185647	1856.96949599	-2297.29138184	-186.286083857
17016.85	101.948	104759.539	3077.112	189.155136108	94.8528594971	1.56378948689	64.8755569458	1.87051069736	0.153151512791	-0.13924436629592069	0.153151512791	1787.72357856	-2328.66847059	-152.368569056
17395.871	99.094	111643.908	3341.9	191.128173828	95.1264572144	1.49630725384	64.4525146484	1.78921210766	0.146980291644	-0.1337786393963483	0.146980291644	1809.66423882	-2321.47965495	-139.206455655
17553.806	100.208	120282.897	3146.626	196.580932617	93.9256668091	1.45847439766	63.4634284973	1.7421131134	0.140491649939	-0.12820844050832314	0.140491649939	1845.04404026	-2298.33681912	-173.195892122
17778.855	104.679	114917.904	3020.8	191.239822388	94.3265609741	1.51692998409	64.4554977417	1.81293714046	0.143137416509	-0.13048021590607545	0.143137416509	1814.60332574	-2311.55128309	-183.045030488
18082.01	140.928	100215.07	3250.528	188.772567749	91.0696105957	1.88565063477	63.008682251	2.25997185707	0.14826165834	-0.1336885504122602	0.14826165834	1725.11505805	-2349.13400608	-137.025087568
18092.379	95.911	113423.552	3469.434	192.807342529	96.6456985474	1.44496738911	65.657119751	1.72826886177	0.144541542954	-0.13164797508638298	0.144541542954	1800.86191135	-2330.4855957	-137.421977785
18488.147	90.876	108275.413	2645.543	193.106994629	98.5520095825	1.40306603909	69.0999908447	1.67724788189	0.149499154081	-0.1367131612969743	0.149499154081	1776.19774034	-2336.38425022	-231.527291669
18586.067	111.056	113267.142	2855.959	188.040908813	94.8343963623	1.56020772457	65.7992401123	1.8653806448	0.141864992867	-0.12930033278629138	0.141864992867	1786.4306505	-2322.21411133	-211.016223696
18847.254	107.78	107070.048	2428.97	186.020812988	96.3498458862	1.5517642498	68.4449310303	1.85499739647	0.14722820501	-0.13445773009698359	0.14722820501	1758.09404839	-2331.49298774	-269.812734816
19202.83	106.203	106848.634	2923.537	187.029418945	97.3692779541	1.5424708128	68.4346160889	1.84601020813	0.146224556471	-0.13313462939299026	0.146224556471	1745.33631727	-2350.80780707	-198.713145362
19553.521	130.506	103003.555	2871.937	186.796279907	94.4477844238	1.75398349762	66.9459228516	2.1010658741	0.145091094687	-0.13148640308348913	0.145091094687	1712.56983778	-2356.60529243	-201.959746043
19590.219	88.24	114467.717	2948.039	196.86000061	99.958152771	1.33161127567	69.7754898071	1.59218847752	0.142577094513	-0.13044427793953517	0.142577094513	1777.48289659	-2343.79470486	-213.149078846
20157.109	119.381	110179.895	3169.372	187.310760498	96.3910751343	1.61945140362	67.7598419189	1.93918550014	0.139639877302	-0.12685893946955507	0.139639877302	1733.72837999	-2355.1160753	-183.838441054
20417.289	109.159	106463.319	3416.619	187.048812866	98.7989730835	1.55509603024	69.5983276367	1.86335480213	0.143304137462	-0.13010921095127875	0.143304137462	1714.31225586	-2374.92602539	-154.683221287
20712.388	79.154	117787.818	3065.418	203.492706299	102.666374207	1.20886552334	72.1510620117	1.44582271576	0.139500078447	-0.12786366858205583	0.139500078447	1770.51083713	-2356.65340169	-216.966593742
20989.47	74.668	112525.516	2706.393	203.181137085	104.357437134	1.17588758469	75.0119171143	1.40622198582	0.144048159466	-0.1322601437497397	0.144048159466	1747.4761556	-2367.46297201	-259.356107924
21482.992	107.144	112259.476	2969.562	185.793762207	99.7290039062	1.48132169247	71.3472900391	1.77334427834	0.137874983964	-0.12573292712578607	0.137874983964	1722.34398058	-2366.14648438	-225.16588974
22304.597	127.815	107548.634	3097.458	185.494308472	98.0570449829	1.6608389616	70.9190750122	1.9909889698	0.13710998618	-0.12438956214735973	0.13710998618	1680.01131185	-2382.90608724	-207.636564891
22903.828	62.695	111897.266	3204.097	208.518234253	108.979232788	1.02558755875	82.9208984375	1.22787392139	0.142751609926	-0.13092841117049633	0.142751609926	1708.5437283	-2408.54222276	-217.49606567
26642.236	115.646	115629.196	3194.212	183.127731323	103.561302185	1.46129775047	77.2909317017	1.75226080418	0.127148558728	-0.11582619770713322	0.127148558728	1647.93423123	-2411.75082737	-246.795187844
8175.823	87.889	105107.113	2534.954	206.47052002	71.6565170288	1.71648180485	44.617893219	2.03787779808	0.190951063492	-0.1723206675498468	0.190951063492	2158.38359918	-2102.49503581	-64.5601060655
Inversion	Angle=-10°
E_Cor_RB	E_Can_RB	E_Ti	E_PMMA	maxMisesCalcanail	maxMisesCor	maxMisesCan	maxPrinCor	maxPrinCan	TangDispNode569	NormDispNode265	MagnitudeTangDispNode569	Mx	My	Mz
[MPa]	[MPa]	[MPa]	[MPa]	[MPa]	[MPa]	[MPa]	[MPa]	[MPa]	[mm]	[mm]	[mm]	[Nmm]	[Nmm]	[Nmm]
11048.497	52.175	110961.321	3507.388	237.092346191	73.1312713623	1.06257474422	72.1419219971	1.25890672207	0.126487287498	-0.11589197210636845	0.126487287498	1158.5272895	-1142.95861816	38.7362964418
11583.662	121.494	110744.81	2576.213	231.99571228	61.5919837952	1.78876638412	47.7153511047	2.09909462929	0.115810309891	-0.10553885496291	0.115810309891	1162.28953722	-1075.52577718	-79.1757454342
12580.124	93.097	108891.002	3271.243	230.832336426	68.1658477783	1.52467238903	57.3815155029	1.80541110039	0.117872156334	-0.10740883171817615	0.117872156334	1135.99560547	-1123.33639865	11.2883352041
12681.097	112.079	104307.973	2987.765	229.163497925	66.3278579712	1.71259427071	52.1348266602	2.02248072624	0.117446550725	-0.10678665032194906	0.117446550725	1118.32937283	-1118.15070258	-20.6907823351
13242.449	90.985	105643.308	2810.911	234.875228882	70.3063049316	1.49069428444	59.3655853271	1.76265752316	0.118904260357	-0.10878714980796712	0.118904260357	1112.76154243	-1130.7227851	-52.6772441864
13491.108	118.4	108332.148	2685.965	232.973205566	66.6359176636	1.70884132385	52.2346153259	2.01175308228	0.112683418273	-0.10287148217670375	0.112683418273	1112.2671441	-1111.92382812	-88.6959251828
14104.952	79.279	114024.07	3048.541	237.988769531	72.6291122437	1.31082558632	65.1958618164	1.55115664005	0.113811025066	-0.10443852722166444	0.113811025066	1118.88571506	-1140.14977349	-47.1596575843
14143.687	134.865	115988.509	3117.538	229.848571777	65.1173171997	1.78319239616	49.9373817444	2.10370087624	0.104768712042	-0.09530538441579638	0.104768712042	1117.44632975	-1110.62639703	-51.6460054186
14462.746	96.274	109483.291	2889.291	235.846664429	71.4547958374	1.48693990707	60.1969108582	1.75825297832	0.112875727989	-0.1033497899523645	0.112875727989	1097.97222222	-1138.60414632	-69.310362286
14799.828	102.728	112925.151	2730.32	237.374237061	70.6951065063	1.515370965	58.9642677307	1.78780639172	0.109574808938	-0.1005083864147006	0.109574808938	1100.78049045	-1129.35837131	-106.160488235
15026.638	82.887	109376.265	2405.822	242.970718384	74.2895889282	1.331787467	65.6558456421	1.57088840008	0.114460663543	-0.10560343921327352	0.114460663543	1089.42743598	-1140.58239746	-155.135608832
15260.986	85.45	107773.555	2747.56	239.235671997	74.6584396362	1.36753618717	65.2125854492	1.61822891235	0.114002410112	-0.10471385486837899	0.114002410112	1079.96809896	-1154.02441406	-96.1445162031
15593.964	93.987	101616.206	2826.776	236.317581177	74.8036651611	1.47644269466	62.8419570923	1.74854111671	0.115535443393	-0.10569409715150278	0.115535443393	1056.38405355	-1164.88284641	-76.9809652964
15860.887	97.562	110378.837	3007.394	236.528381348	73.6672286987	1.45995140076	62.3956108093	1.72830951214	0.109226656296	-0.10001522726497024	0.109226656296	1075.0431722	-1154.86649577	-73.3954022725
16009.055	68.725	106088.577	3843.54	236.672424316	78.8527908325	1.19553601742	73.2942581177	1.41811347008	0.114644180008	-0.1047137100837533	0.114644180008	1063.21427409	-1193.40619575	21.932548417
16294.483	74.25	111396.01	3382.554	238.785003662	77.7319412231	1.2225881815	71.413192749	1.44847595692	0.111024858588	-0.10177041294282953	0.111024858588	1070.84102376	-1179.4128418	-32.6694025993
16384.507	115.092	109973.875	2789.098	236.129043579	72.1559371948	1.59368920326	58.2359886169	1.88116025925	0.106396053484	-0.09738402900071466	0.106396053484	1064.26935493	-1146.82375081	-115.29674742
16772.731	123.779	108680.316	3292.747	231.730102539	71.9300842285	1.66907405853	56.6468200684	1.97637248039	0.104809858358	-0.09535384093484066	0.104809858358	1053.24115668	-1159.34265815	-47.9466234843
16811.006	84.29	116540.835	2924.993	241.525131226	76.2415771484	1.28254354	68.4835662842	1.51769685745	0.106271561913	-0.097812166455349	0.106271561913	1076.2511122	-1161.21174452	-107.616544088
17016.85	101.948	104759.539	3077.112	235.654953003	75.5730209351	1.50296390057	62.8806686401	1.7812371254	0.109550222564	-0.10004201799832643	0.109550222564	1041.04703098	-1174.76039632	-67.2284484439
17395.871	99.094	111643.908	3341.9	236.101257324	75.7956466675	1.43915975094	64.5987167358	1.70543634892	0.105275209035	-0.09621884144153828	0.105275209035	1052.61271837	-1174.01083035	-52.0050381554
17553.806	100.208	120282.897	3146.626	238.831970215	74.7959442139	1.39936649799	64.6306381226	1.65614843369	0.100894565335	-0.09260855833849725	0.100894565335	1072.48988173	-1157.81918674	-94.8535052405
17778.855	104.679	114917.904	3020.8	238.250869751	75.1318359375	1.45515275002	63.5464744568	1.72188103199	0.102632163909	-0.09410129829714815	0.102632163909	1055.73184543	-1163.13926188	-105.410614014
18082.01	140.928	100215.07	3250.528	230.037460327	72.4618453979	1.81210029125	54.106552124	2.14677262306	0.105557979936	-0.09554661421430087	0.105557979936	1011.45572917	-1176.88267008	-51.2893635432
18092.379	95.911	113423.552	3469.434	236.939971924	77.038482666	1.39030170441	66.7690811157	1.64763844013	0.103577747288	-0.09470500003367355	0.103577747288	1047.26018609	-1181.46318902	-48.2728267246
18488.147	90.876	108275.413	2645.543	242.475830078	78.6008453369	1.34332072735	68.8259506226	1.58860182762	0.10718046762	-0.09863917777429204	0.10718046762	1030.84266493	-1178.71415202	-156.586175177
18586.067	111.056	113267.142	2855.959	238.971572876	75.5441055298	1.49516761303	62.87940979	1.76687586308	0.101648116064	-0.09324459065522761	0.101648116064	1040.28883192	-1165.55418566	-137.519058016
18847.254	107.78	107070.048	2428.97	241.673034668	76.7667160034	1.48629784584	63.9540328979	1.75294971466	0.105399910468	-0.09697961909788747	0.105399910468	1022.32503255	-1166.88157145	-202.048786693
19202.83	106.203	106848.634	2923.537	238.590591431	77.6464767456	1.47829902172	64.9846115112	1.75068926811	0.104591371861	-0.09573287973844338	0.104591371861	1016.39831543	-1185.03514947	-118.712791655
19553.521	130.506	103003.555	2871.937	235.341445923	75.2515869141	1.6813659668	58.6599578857	1.98836767673	0.10350555342	-0.09431705645504358	0.10350555342	1001.29372152	-1180.58700901	-124.874220106
19590.219	88.24	114467.717	2948.039	242.889892578	79.7615432739	1.27520525455	71.5710678101	1.50974881649	0.102284386801	-0.09411115050629075	0.102284386801	1030.93580458	-1187.47363281	-133.623266353
20157.109	119.381	110179.895	3169.372	236.773132324	76.845741272	1.55198788643	62.7484779358	1.83870518208	0.099798935303	-0.09111129021269779	0.099798935303	1011.704088	-1185.93734402	-102.491958618
20417.289	109.159	106463.319	3416.619	236.720977783	78.8702316284	1.49360656738	65.8863372803	1.77173066139	0.102310860634	-0.09320235143589443	0.102310860634	999.267869737	-1203.28484429	-64.7560657925
20712.388	79.154	117787.818	3065.418	245.220275879	81.9987640381	1.1580414772	76.6016387939	1.37088668346	0.100134693971	-0.09226180739448599	0.100134693971	1024.46046956	-1200.0282525	-134.70018167
20989.47	74.668	112525.516	2706.393	247.69140625	83.3794174194	1.12369823456	78.7113723755	1.32983851433	0.103367002365	-0.09547410782242598	0.103367002365	1010.02322727	-1204.86859809	-181.233628697
21482.992	107.144	112259.476	2969.562	241.077713013	79.6017303467	1.41668713093	68.0507278442	1.67744541168	0.0986481437296	-0.09047231533783903	0.0986481437296	1002.05797662	-1194.5393202	-147.194323765
22304.597	127.815	107548.634	3097.458	237.646362305	78.2608108521	1.58900165558	63.1149559021	1.88261437416	0.0978362738698	-0.08920314542843884	0.0978362738698	981.460245768	-1199.3388265	-127.503420088
22903.828	62.695	111897.266	3204.097	248.68800354	87.2639770508	0.982295870781	86.8218231201	1.16388165951	0.102381344745	-0.09421970536070758	0.102381344745	985.710381402	-1240.28655328	-126.12883144
26642.236	115.646	115629.196	3194.212	243.191131592	82.8543014526	1.39432311058	71.8004150391	1.65222156048	0.0908268560814	-0.08314407432133447	0.0908268560814	959.322781033	-1221.44904921	-166.140892453
8175.823	87.889	105107.113	2534.954	230.40486145	56.8034591675	1.71751701832	47.8650436401	1.95780575275	0.138196664623	-0.12546365165800916	0.138196664623	1259.71885851	-1032.11071777	10.8799355229
Inversion	angle=-5°
E_Cor_RB	E_Can_RB	E_Ti	E_PMMA	maxMisesCalcanail	maxMisesCor	maxMisesCan	maxPrinCor	maxPrinCan	TangDispNode569	NormDispNode265	MagnitudeTangDispNode569	Mx	My	Mz
[MPa]	[MPa]	[MPa]	[MPa]	[MPa]	[MPa]	[MPa]	[MPa]	[MPa]	[mm]	[mm]	[mm]	[Nmm]	[Nmm]	[Nmm]
11048.497	52.175	110961.321	3507.388	216.354827881	58.690612793	1.12002778053	78.1923599243	1.26031792164	0.0820030637945	-0.07566966662070423	0.0820030637945	367.208414714	8.21719471614	151.672325134
11583.662	121.494	110744.81	2576.213	212.945587158	45.3857269287	1.87988829613	54.3481254578	2.01303768158	0.071802700098	-0.06643884467991727	0.071802700098	383.637895372	98.5634163751	-5.61947462294
12580.124	93.097	108891.002	3271.243	206.45022583	50.5343093872	1.55751395226	64.7402267456	1.74663376808	0.0730713242922	-0.06732368390814739	0.0730713242922	366.311699761	46.8076926337	98.7624989086
12681.097	112.079	104307.973	2987.765	203.221176147	49.0474662781	1.73612189293	58.8266677856	1.94621241093	0.0722958988923	-0.06655637438548587	0.0722958988923	365.260426839	66.135576884	63.1500153012
13242.449	90.985	105643.308	2810.911	209.139785767	52.16381073	1.48612749577	66.9768753052	1.70272278786	0.073588879782	-0.06819103186854321	0.073588879782	356.503692627	47.9685115814	31.7237264845
13491.108	118.4	108332.148	2685.965	207.916473389	49.2529716492	1.72391057014	59.108379364	1.93325567245	0.0694000994458	-0.06428210919810723	0.0694000994458	362.761539035	76.5839809842	-10.1587823232
14104.952	79.279	114024.07	3048.541	212.930374146	55.7095222473	1.29502272606	73.4635238647	1.5060737133	0.0707996892589	-0.0657506751605536	0.0707996892589	353.265482585	29.9457599852	40.1012949414
14143.687	134.865	115988.509	3117.538	204.327056885	48.0502471924	1.81233108044	56.4343299866	2.019292593	0.0644171645059	-0.05940321927367854	0.0644171645059	368.021650526	78.8244311015	28.6983310911
14462.746	96.274	109483.291	2889.291	208.408859253	53.0340042114	1.46166098118	67.8248901367	1.69892764091	0.0697145283597	-0.06466084331410038	0.0697145283597	351.285617405	46.1251006656	15.1887723075
14799.828	102.728	112925.151	2730.32	211.19732666	52.4210853577	1.49686360359	66.6366119385	1.72528350353	0.0676988596783	-0.06299194415666749	0.0676988596783	353.18484158	56.9033114115	-25.6899186505
15026.638	82.887	109376.265	2405.822	216.852371216	56.4923286438	1.28560400009	74.1794128418	1.51892030239	0.0709549453191	-0.0664609591854756	0.0709549453191	342.721503364	43.3326505025	-75.2406913439
15260.986	85.45	107773.555	2747.56	210.027740479	55.927028656	1.31829106808	73.279838562	1.56588292122	0.0704336381307	-0.06554396132655294	0.0704336381307	341.081349691	32.8952142861	-10.7637347645
15593.964	93.987	101616.206	2826.776	202.702682495	55.6614570618	1.4207136631	70.2848739624	1.68765199184	0.070893294612	-0.06564146551963398	0.070893294612	335.917507595	33.3748396768	10.4494848251
15860.887	97.562	110378.837	3007.394	205.651977539	54.758026123	1.40653669834	70.0074615479	1.67093205452	0.0672479094547	-0.06234043329508285	0.0672479094547	342.610419379	36.8995829688	13.0679731899
16009.055	68.725	106088.577	3843.54	200.911605835	61.928188324	1.15355193615	81.055557251	1.38336992264	0.0710966532991	-0.06536715602202607	0.0710966532991	328.51643202	-13.714228789	124.138403998
16294.483	74.25	111396.01	3382.554	206.430557251	60.6895866394	1.17726397514	79.5411605835	1.40873515606	0.0686498288234	-0.06354138635996658	0.0686498288234	333.545077854	2.53000697162	61.6192016602
16384.507	115.092	109973.875	2789.098	204.635818481	53.5301246643	1.53382873535	65.4474334717	1.81110858917	0.0652341049344	-0.06055368200324196	0.0652341049344	342.71854994	55.3883832296	-33.417438719
16772.731	123.779	108680.316	3292.747	196.280517578	53.3880271912	1.60401928425	63.2671737671	1.90290820599	0.0639298307434	-0.05883181154664234	0.0639298307434	341.222384983	46.9339127011	39.4730762906
16811.006	84.29	116540.835	2924.993	212.008239746	58.6608352661	1.23785185814	76.8901443481	1.47284388542	0.0657607011265	-0.06131781508197262	0.0657607011265	337.693071153	24.8378496567	-21.5274191433
17016.85	101.948	104759.539	3077.112	199.047393799	56.2653656006	1.44593977928	70.0777053833	1.71965885162	0.0670171268199	-0.061901137377702066	0.0670171268199	332.069780138	29.885737896	21.7614849144
17395.871	99.094	111643.908	3341.9	200.992172241	56.4391975403	1.38539636135	72.0249404907	1.65092682838	0.0646161371614	-0.05970057310226282	0.0646161371614	334.733869765	23.9161614047	38.1709992091
17553.806	100.208	120282.897	3146.626	208.069061279	55.6221733093	1.35015070438	72.5224914551	1.60415005684	0.062207498256	-0.05783360495785408	0.062207498256	340.657450358	33.8892721335	-9.28198040856
17778.855	104.679	114917.904	3020.8	205.16506958	55.8777313232	1.40798342228	71.1740951538	1.66431117058	0.0630434369742	-0.05855939450393684	0.0630434369742	336.243035211	36.5980138779	-20.2586508228
18082.01	140.928	100215.07	3250.528	187.254013062	53.8321151733	1.73989832401	59.9525947571	2.057949543	0.0637015149194	-0.058286051851291154	0.0637015149194	329.598286947	48.9119670656	37.5636895498
18092.379	95.911	113423.552	3469.434	200.754119873	57.4356384277	1.33848083019	74.2945785522	1.59724211693	0.063567499669	-0.058720631637801494	0.063567499669	331.287146674	16.0998561647	43.4265189701
18488.147	90.876	108275.413	2645.543	207.07170105	59.2044563293	1.3104660511	76.9207229614	1.53614354134	0.0657899554309	-0.061395038993394685	0.0657899554309	323.323754205	26.2887312836	-71.8810530239
18586.067	111.056	113267.142	2855.959	204.219833374	56.1888999939	1.46478939056	70.3946685791	1.70469272137	0.0622460115813	-0.05790028615948008	0.0622460115813	331.668307834	42.0463979509	-54.2861582438
18847.254	107.78	107070.048	2428.97	206.113708496	57.1465911865	1.4713947773	71.6545333862	1.68444895744	0.0644508253695	-0.06024430544059134	0.0644508253695	324.04856703	47.5421962738	-122.775837368
19202.83	106.203	106848.634	2923.537	199.248886108	57.890247345	1.44168961048	72.2914505005	1.68920218945	0.0638076820709	-0.05913914397781503	0.0638076820709	322.588172065	29.1634138425	-31.6440821754
19553.521	130.506	103003.555	2871.937	193.235946655	56.0024909973	1.65052711964	65.1422119141	1.90868520737	0.0626758028961	-0.0578559078351948	0.0626758028961	322.482618544	46.6680297852	-39.6477133433
19590.219	88.24	114467.717	2948.039	206.735549927	61.3463973999	1.24793076515	79.7715682983	1.46428143978	0.0628606811136	-0.05857887618146842	0.0628606811136	321.932701959	14.4679927031	-45.8813264635
20157.109	119.381	110179.895	3169.372	195.835510254	57.2607154846	1.52271986008	69.6722640991	1.77270269394	0.0607174492215	-0.056099343779803516	0.0607174492215	323.721693251	32.679078367	-14.7766560978
20417.289	109.159	106463.319	3416.619	192.510269165	58.9273452759	1.44882762432	72.7200164795	1.71149337292	0.0621825862013	-0.05720000509699487	0.0621825862013	317.661902534	15.4849436813	27.9236016803
20712.388	79.154	117787.818	3065.418	208.166503906	65.4229354858	1.13715028763	85.1145706177	1.33369374275	0.061651743385	-0.05749554183417701	0.061651743385	316.350548638	-0.37029533916	-44.363386578
20989.47	74.668	112525.516	2706.393	209.754486084	67.3980636597	1.1129322052	87.4913253784	1.2921782732	0.0635604670189	-0.05948731444776355	0.0635604670189	309.530232747	-0.267803457048	-92.7770542569
21482.992	107.144	112259.476	2969.562	200.053009033	59.4316329956	1.41012251377	75.5604400635	1.62077748775	0.060165042915	-0.05589202400275382	0.060165042915	316.344885932	23.6710518069	-60.3342926767
22304.597	127.815	107548.634	3097.458	191.880111694	58.4223175049	1.58512687683	69.7325668335	1.81191170216	0.0591964740952	-0.054624262204279	0.0591964740952	313.821031359	31.8287995921	-39.5663262473
22903.828	62.695	111897.266	3204.097	204.87487793	73.5751342773	0.961477100849	95.2355957031	1.13543081284	0.062862368906	-0.0583894933521144	0.062862368906	296.986965603	-34.8482757575	-27.5239654117
26642.236	115.646	115629.196	3194.212	194.621704102	62.1019210815	1.42993354797	79.1589431763	1.59760916233	0.0550864972371	-0.051036199258193256	0.0550864972371	302.148847792	12.2690019078	-76.9742354287
8175.823	87.889	105107.113	2534.954	218.698120117	44.5713500977	1.86947786808	54.4503097534	1.88838791847	0.0872179067803	-0.08022106430999407	0.0872179067803	416.223846436	102.21198527	84.3843043645
Neutral	angle=0°
E_Cor_RB	E_Can_RB	E_Ti	E_PMMA	maxMisesCalcanail	maxMisesCor	maxMisesCan	maxPrinCor	maxPrinCan	TangDispNode569	NormDispNode265	MagnitudeTangDispNode569	Mx	My	Mz
[MPa]	[MPa]	[MPa]	[MPa]	[MPa]	[MPa]	[MPa]	[MPa]	[MPa]	[mm]	[mm]	[mm]	[Nmm]	[Nmm]	[Nmm]
11048.497	52.175	110961.321	3507.388	190.616531372	65.6904907227	1.14889526367	88.2460098267	1.31207370758	0.0368434186066	-0.034466427116359326	0.0368434186066	-388.819759793	1189.91829427	240.804192437
11583.662	121.494	110744.81	2576.213	185.824859619	49.5558700562	1.9345946312	61.4512138367	2.08318901062	0.0305582625927	-0.028806239324680065	0.0305582625927	-342.101175944	1319.47901747	59.7973429362
12580.124	93.097	108891.002	3271.243	177.172607422	55.1527824402	1.59459280968	73.3870620728	1.81109726429	0.031097580296	-0.02893843100938488	0.031097580296	-345.073920356	1263.11598036	175.544556512
12681.097	112.079	104307.973	2987.765	173.678649902	52.7802391052	1.78277492523	66.7628936768	2.01669001579	0.0300850575075	-0.0279345903950821	0.0300850575075	-332.293511285	1295.12830946	134.46637196
13242.449	90.985	105643.308	2810.911	178.512634277	57.33070755	1.56741881371	76.085723877	1.766305089	0.0311602032888	-0.029266748047584022	0.0311602032888	-343.069079929	1271.5994873	106.133547995
13491.108	118.4	108332.148	2685.965	177.887466431	53.4539451599	1.78767693043	67.1309356689	2.00252151489	0.0289569870452	-0.02719658665916855	0.0289569870452	-332.704025269	1309.39523655	57.7693553501
14104.952	79.279	114024.07	3048.541	182.01234436	62.7021484375	1.4016020298	83.4410095215	1.56452405453	0.0304707618551	-0.028720572343982523	0.0304707618551	-354.046296861	1244.58378092	119.609255473
14143.687	134.865	115988.509	3117.538	174.811096191	51.9350090027	1.8693819046	64.0718994141	2.09020185471	0.0267407178888	-0.02490270400287175	0.0267407178888	-327.384557088	1312.1365153	97.1910791397
14462.746	96.274	109483.291	2889.291	176.973831177	58.2665328979	1.58681833744	77.1711883545	1.76170647144	0.0293290246135	-0.02755052655250503	0.0293290246135	-339.154917399	1273.99839952	89.471265475
14799.828	102.728	112925.151	2730.32	179.883163452	57.2354354858	1.63056468964	75.8053512573	1.78761303425	0.0285418147887	-0.0269869120266045	0.0285418147887	-338.808151245	1286.41840278	45.9140719308
15026.638	82.887	109376.265	2405.822	184.393051147	63.7631263733	1.47312021255	84.4974822998	1.58253979683	0.03018924834	-0.028887093033375368	0.03018924834	-348.97523329	1269.62604438	-1.79039181603
15260.986	85.45	107773.555	2747.56	177.280715942	63.1678657532	1.49478936195	83.5570602417	1.62818431854	0.0296438215003	-0.027977864011726215	0.0296438215003	-341.970767551	1261.69684516	65.6711937057
15593.964	93.987	101616.206	2826.776	169.101333618	61.0257606506	1.60151255131	80.316444397	1.75612235069	0.0292010628058	-0.027243301892542256	0.0292010628058	-329.117969089	1272.20663791	86.0212579303
15860.887	97.562	110378.837	3007.394	172.961791992	60.4900245667	1.58450818062	79.8629608154	1.73341071606	0.0280246688247	-0.026238888849281605	0.0280246688247	-333.453248766	1270.31540256	88.7297672696
16009.055	68.725	106088.577	3843.54	177.583175659	70.8265914917	1.30034315586	93.5348815918	1.439240098	0.0295435734821	-0.02714903581494004	0.0295435734821	-341.332421197	1208.25250244	208.853098551
16294.483	74.25	111396.01	3382.554	176.529190063	68.6219100952	1.34217727184	90.8106384277	1.46961581707	0.0289785812039	-0.027021855923945824	0.0289785812039	-345.352401733	1225.41023763	146.284568787
16384.507	115.092	109973.875	2789.098	171.638412476	58.1379165649	1.74334311485	74.723815918	1.87865591049	0.02683705332	-0.025174359864849224	0.02683705332	-324.929075453	1298.0836046	37.2227229542
16772.731	123.779	108680.316	3292.747	163.001358032	57.4560470581	1.80425739288	72.3018875122	1.97324359417	0.0258775630495	-0.023831667253009097	0.0258775630495	-315.498353746	1293.81810167	112.517275492
16811.006	84.29	116540.835	2924.993	178.761047363	66.3116149902	1.4290548563	87.7493057251	1.53182983398	0.0278295813436	-0.026338636712447155	0.0278295813436	-344.436981201	1251.78277588	56.9621253543
17016.85	101.948	104759.539	3077.112	164.605773926	61.1442298889	1.64176738262	80.2288818359	1.7887570858	0.0273217341522	-0.02531480887425314	0.0273217341522	-321.930592855	1273.54934353	98.0283369488
17395.871	99.094	111643.908	3341.9	168.7368927	62.6024856567	1.57779192924	82.3793182373	1.71390891075	0.0266363155738	-0.024711951104073572	0.0266363155738	-326.888400608	1261.7035319	116.676937739
17553.806	100.208	120282.897	3146.626	174.934906006	62.7004814148	1.5565072298	82.7985458374	1.66327357292	0.0260625372019	-0.024514326691058085	0.0260625372019	-334.624549018	1266.7831014	67.1019704607
17778.855	104.679	114917.904	3020.8	171.300872803	61.8415489197	1.62126040459	81.3895645142	1.72921609879	0.026079634197	-0.024458689501797085	0.026079634197	-328.119522095	1276.27398003	54.7114122179
18082.01	140.928	100215.07	3250.528	153.098358154	58.2806587219	1.96043133736	68.8028564453	2.13479447365	0.0249006528736	-0.02256121636198002	0.0249006528736	-299.008563572	1312.65115017	108.663289785
18092.379	95.911	113423.552	3469.434	170.128738403	64.6552200317	1.53587687016	85.0502090454	1.6599599123	0.0262429701502	-0.024318763231892526	0.0262429701502	-327.010294596	1253.85512288	123.557489183
18488.147	90.876	108275.413	2645.543	171.499191284	67.2360916138	1.53189480305	88.2345504761	1.60916292667	0.0271188064638	-0.025618235710163754	0.0271188064638	-330.471038818	1269.11592611	3.80758902762
18586.067	111.056	113267.142	2855.959	169.520858765	61.4664573669	1.68814790249	80.6286621094	1.77546560764	0.0255104664237	-0.023961015852001468	0.0255104664237	-323.012459649	1288.28621419	18.3739872244
18847.254	107.78	107070.048	2428.97	170.314651489	63.0157585144	1.69767808914	82.2428283691	1.76558148861	0.0262626724875	-0.024885039502647956	0.0262626724875	-322.480292426	1299.44567871	-52.9829161432
19202.83	106.203	106848.634	2923.537	163.106033325	63.5777320862	1.66635727882	83.046546936	1.76487696171	0.0258133278463	-0.02402160919493719	0.0258133278463	-317.245625814	1280.6001926	43.2424133089
19553.521	130.506	103003.555	2871.937	156.50592041	61.2654151917	1.88447403908	74.9137191772	1.99135863781	0.0247742837889	-0.022836941197285944	0.0247742837889	-304.187895033	1310.40743001	30.456348247
19590.219	88.24	114467.717	2948.039	170.990249634	69.6959457397	1.46520221233	91.5444030762	1.53244149685	0.0260230347729	-0.02449727313192936	0.0260230347729	-332.064880371	1254.20048014	33.2449584802
20157.109	119.381	110179.895	3169.372	160.173583984	62.2734565735	1.75884664059	80.0765457153	1.84799575806	0.0243510458172	-0.02250176385916495	0.0243510458172	-310.563415527	1288.1097819	59.3994615343
20417.289	109.159	106463.319	3416.619	161.933288574	64.3308181763	1.67880582809	83.7269973755	1.78729331493	0.0248486403138	-0.022735277176524477	0.0248486403138	-308.774358114	1270.9058431	105.934789499
20712.388	79.154	117787.818	3065.418	173.354614258	74.4243774414	1.3514932394	97.7992095947	1.39949762821	0.0256442575615	-0.02415731365992275	0.0256442575615	-336.695102268	1235.97410753	38.4459340175
20989.47	74.668	112525.516	2706.393	172.367980957	76.8293914795	1.3365688324	100.73298645	1.36358439922	0.0263177578336	-0.02496388920078221	0.0263177578336	-337.130342272	1239.8251275	-11.4974363115
21482.992	107.144	112259.476	2969.562	162.712493896	66.7565612793	1.64684438705	87.0104370117	1.69814217091	0.0243093444489	-0.022694521975891536	0.0243093444489	-316.049747043	1277.63138835	14.972141352
22304.597	127.815	107548.634	3097.458	155.521606445	64.1156387329	1.83474802971	80.4712524414	1.89590370655	0.0233334872214	-0.021448423189717656	0.0233334872214	-301.30176968	1297.98825412	33.0496154361
22903.828	62.695	111897.266	3204.097	175.432907104	84.1746139526	1.18272638321	110.08291626	1.20726430416	0.0258806748238	-0.024134000453247782	0.0258806748238	-336.755313449	1203.53644477	62.28787952
26642.236	115.646	115629.196	3194.212	159.375610352	70.9469604492	1.69505751133	91.5790557861	1.68275880814	0.0218105379417	-0.020177429390983766	0.0218105379417	-303.879397922	1277.80053711	-0.489678515328
8175.823	87.889	105107.113	2534.954	196.047164917	46.0680427551	1.92189323902	61.1234169006	1.95512163639	0.0390877576314	-0.03675785894023798	0.0390877576314	-372.874676175	1287.55870226	153.781253815
Eversion	angle=5°
E_Cor_RB	E_Can_RB	E_Ti	E_PMMA	maxMisesCalcanail	maxMisesCor	maxMisesCan	maxPrinCor	maxPrinCan	TangDispNode569	NormDispNode265	MagnitudeTangDispNode569	Mx	My	Mz
[MPa]	[MPa]	[MPa]	[MPa]	[MPa]	[MPa]	[MPa]	[MPa]	[MPa]	[mm]	[mm]	[mm]	[Nmm]	[Nmm]	[Nmm]
11048.497	52.175	110961.321	3507.388	198.512084961	73.2590866089	1.31410455704	98.8801498413	1.46116495132	-0.0120080740886	0.006202079894906317	0.0120080740886	-1103.76814779	2391.69684516	349.434936523
11583.662	121.494	110744.81	2576.213	174.151046753	53.9518318176	2.01891088486	68.7221221924	2.36912727356	-0.0157619674938	0.007922470104152325	0.0157619674938	-1031.5586141	2558.23242188	141.808163749
12580.124	93.097	108891.002	3271.243	183.764907837	61.580909729	1.80880045891	82.3698883057	2.0476872921	-0.0148194809919	0.008779302817923412	0.0148194809919	-1020.39241536	2497.92062717	265.590504964
12681.097	112.079	104307.973	2987.765	176.516937256	57.5819778442	1.97349905968	74.9735107422	2.29439473152	-0.016412984413	0.009951146942859125	0.016412984413	-995.067430284	2542.45421007	218.275224474
13242.449	90.985	105643.308	2810.911	182.869674683	64.1466674805	1.83050441742	85.5861663818	2.00990343094	-0.015151358185	0.008957801761837162	0.015151358185	-1007.91475423	2512.38349067	194.566060384
13491.108	118.4	108332.148	2685.965	176.394241333	58.3305892944	2.01157832146	75.4043426514	2.29009437561	-0.0157724872198	0.009077750059756402	0.0157724872198	-994.402737088	2559.47059462	139.357316335
14104.952	79.279	114024.07	3048.541	190.090270996	70.1865615845	1.67115390301	93.8938140869	1.77578997612	-0.0132282134223	0.0076587874451007724	0.0132282134223	-1026.37533908	2476.68218316	213.924175686
14143.687	134.865	115988.509	3117.538	176.701919556	56.663230896	2.05200242996	71.9118881226	2.38808345795	-0.0150662771726	0.00885790150379181	0.0150662771726	-989.568467882	2562.54926215	178.667941623
14462.746	96.274	109483.291	2889.291	183.452011108	65.2646026611	1.86123669147	86.9144363403	2.01129221916	-0.0146502781441	0.008851900191271432	0.0146502781441	-995.942301432	2519.49891493	176.644329495
14799.828	102.728	112925.151	2730.32	182.690292358	64.0660095215	1.90110325813	85.3131637573	2.04729557037	-0.0143096263207	0.008263359746693084	0.0143096263207	-997.854878743	2532.87763129	131.245460934
15026.638	82.887	109376.265	2405.822	186.129699707	71.5322875977	1.76443946362	95.3008422852	1.80911064148	-0.0139799516149	0.007930281975792366	0.0139799516149	-1006.67103407	2512.67515734	88.0372026232
15260.986	85.45	107773.555	2747.56	185.802902222	70.9284591675	1.78780698776	94.3466720581	1.86095654964	-0.0143861648324	0.008884284163867905	0.0143861648324	-990.513312446	2508.49745009	155.58194436
15593.964	93.987	101616.206	2826.776	181.061843872	68.6393127441	1.90122640133	90.8692016602	2.01087021828	-0.0158030394389	0.010503875805277311	0.0158030394389	-960.806050618	2529.63517253	172.328808255
15860.887	97.562	110378.837	3007.394	183.950241089	67.901802063	1.8751475811	90.162979126	1.98507857323	-0.0144731562153	0.009231008702653557	0.0144731562153	-977.534681532	2520.90733507	175.587536282
16009.055	68.725	106088.577	3843.54	192.281295776	78.9452133179	1.59259557724	104.978569031	1.63790726662	-0.0139921275354	0.010208253589197573	0.0139921275354	-981.821356879	2448.46063911	311.008995904
16294.483	74.25	111396.01	3382.554	191.803192139	77.2071990967	1.63502383232	102.763328552	1.67265725136	-0.0133746477886	0.009017049437773378	0.0133746477886	-990.947875977	2466.23451063	242.176378038
16384.507	115.092	109973.875	2789.098	179.171966553	63.7506828308	2.01286530495	84.3662796021	2.16215085983	-0.0150761248957	0.009495971032171993	0.0150761248957	-961.686035156	2557.37169054	118.730183283
16772.731	123.779	108680.316	3292.747	177.770385742	62.8864822388	2.05578446388	81.7179489136	2.26728034019	-0.0155725958363	0.010547089065630339	0.0155725958363	-941.454074436	2558.38897027	193.503551059
16811.006	84.29	116540.835	2924.993	189.738265991	74.5102996826	1.72843778133	99.1531295776	1.75183844566	-0.0129978116169	0.007991036500631536	0.0129978116169	-993.989854601	2495.7769911	148.376737383
17016.85	101.948	104759.539	3077.112	180.678451538	68.8593063354	1.94873964787	90.9047241211	2.0524597168	-0.0154729457201	0.010651830044918988	0.0154729457201	-944.080756293	2536.00488281	182.913517422
17395.871	99.094	111643.908	3341.9	184.68762207	70.4335632324	1.88341784477	93.243019104	1.96507525444	-0.0142711493825	0.009721501610803103	0.0142711493825	-957.450174967	2517.43636068	203.843908522
17553.806	100.208	120282.897	3146.626	187.444946289	70.4065475464	1.85091114044	93.5112533569	1.90955460072	-0.0130632399571	0.008181040330196735	0.0130632399571	-979.002875434	2516.06819661	154.72405582
17778.855	104.679	114917.904	3020.8	184.083908081	69.5347213745	1.92061066628	92.0569763184	1.98748993874	-0.0139187860285	0.008991211006574032	0.0139187860285	-961.714708116	2532.92230903	139.826783922
18082.01	140.928	100215.07	3250.528	170.467590332	64.0018310547	2.18888401985	78.0769424438	2.46805238724	-0.0173681072571	0.012569316055592967	0.0173681072571	-898.238294813	2594.97512478	185.800018311
18092.379	95.911	113423.552	3469.434	186.338668823	72.8140563965	1.84774851799	96.3659210205	1.90203130245	-0.0138737904744	0.009599908504910918	0.0138737904744	-955.523213704	2508.46907552	211.988547431
18488.147	90.876	108275.413	2645.543	183.6144104	75.8774490356	1.86413252354	100.172767639	1.84525465965	-0.0143802821488	0.009481873359347274	0.0143802821488	-953.257303874	2529.18286133	90.223297437
18586.067	111.056	113267.142	2855.959	181.644683838	69.2042999268	1.98878622055	91.3285903931	2.0442943573	-0.0142914910146	0.009298566287482206	0.0142914910146	-947.725375705	2551.43834093	100.974465635
18847.254	107.78	107070.048	2428.97	178.43359375	70.9366760254	2.02131605148	93.3170928955	2.03316450119	-0.0150867972965	0.009768436770594528	0.0150867972965	-940.033548991	2567.35834418	27.8182989756
19202.83	106.203	106848.634	2923.537	179.829711914	71.7892456055	1.99203503132	94.3649597168	2.02952885628	-0.015093272964	0.010479148728988155	0.015093272964	-927.39388699	2549.6374783	126.068726646
19553.521	130.506	103003.555	2871.937	172.96975708	67.3205490112	2.16324496269	85.1683197021	2.30082893372	-0.0163928177647	0.011533612680163776	0.0163928177647	-902.238905165	2591.83981662	107.993971772
19590.219	88.24	114467.717	2948.039	187.291870117	78.6966781616	1.79692482948	103.992355347	1.75628733635	-0.0133749785874	0.008985536116267482	0.0133749785874	-956.162780762	2510.62985569	122.009860569
20157.109	119.381	110179.895	3169.372	178.868057251	69.3697052002	2.05975437164	91.0040206909	2.13093972206	-0.0149032026284	0.010504122913001354	0.0149032026284	-916.234842936	2560.90383572	140.450007968
20417.289	109.159	106463.319	3416.619	179.442016602	72.7922134399	2.0082154274	95.3665542603	2.05513715744	-0.0152039218974	0.0112604014618012	0.0152039218974	-907.222073025	2543.72919379	189.248586867
20712.388	79.154	117787.818	3065.418	190.793045044	84.1819076538	1.68322265148	111.293823242	1.60086858273	-0.0126213283289	0.00864637394665623	0.0126213283289	-960.514519586	2488.54325358	130.799077352
20989.47	74.668	112525.516	2706.393	188.54045105	87.0727767944	1.67753005028	114.85887146	1.55896902084	-0.0131507095812	0.009011948325814118	0.0131507095812	-954.405395508	2495.8267551	80.6428993543
21482.992	107.144	112259.476	2969.562	181.468429565	75.5347595215	1.98537945747	99.0838317871	1.95562708378	-0.0141842419586	0.009915681192694722	0.0141842419586	-920.633138021	2548.23299154	97.9407173793
22304.597	127.815	107548.634	3097.458	175.263214111	70.5224380493	2.14430809021	91.7961502075	2.19102478027	-0.0153712845287	0.011160002859592566	0.0153712845287	-889.726291233	2581.29760742	111.766423543
22903.828	62.695	111897.266	3204.097	191.482376099	95.857383728	1.51830244064	126.163063049	1.37171268463	-0.012832530113	0.009761955923138957	0.012832530113	-941.932678223	2458.23875597	160.327748617
26642.236	115.646	115629.196	3194.212	179.458999634	80.7392272949	2.05527186394	104.9349823	1.94299149513	-0.0137337508611	0.01016922308387376	0.0137337508611	-885.361728244	2559.30297852	80.9409060876
8175.823	87.889	105107.113	2534.954	176.315948486	50.7788581848	1.90117609501	67.9946746826	2.18213939667	-0.0156964362552	0.0056547806619886305	0.0156964362552	-1117.75785319	2494.04668511	243.556613498
Eversion	angle=10°
E_Cor_RB	E_Can_RB	E_Ti	E_PMMA	maxMisesCalcanail	maxMisesCor	maxMisesCan	maxPrinCor	maxPrinCan	TangDispNode569	NormDispNode265	MagnitudeTangDispNode569	Mx	My	Mz
[MPa]	[MPa]	[MPa]	[MPa]	[MPa]	[MPa]	[MPa]	[MPa]	[MPa]	[mm]	[mm]	[mm]	[Nmm]	[Nmm]	[Nmm]
11048.497	52.175	110961.321	3507.388	226.552719116	77.6568984985	1.39626431465	105.021774292	1.4403449297	-0.0567871322337	0.04967842100676616	0.0567871322337	-1769.08657498	3388.87660048	361.89010281
11583.662	121.494	110744.81	2576.213	224.235366821	57.1432991028	2.15574836731	76.6491012573	2.47141170502	-0.055702765927	0.04800996907670307	0.055702765927	-1732.68196615	3774.84429253	212.174366421
12580.124	93.097	108891.002	3271.243	228.055404663	68.4694976807	1.90928697586	91.8550033569	2.13585686684	-0.0569575776635	0.050831297878319824	0.0569575776635	-1713.46427409	3715.27758789	326.352408515
12681.097	112.079	104307.973	2987.765	223.772033691	62.7449150085	2.08226394653	83.8382110596	2.39865779877	-0.0584687952599	0.05198490381690793	0.0584687952599	-1673.35163032	3772.46611871	275.601654053
13242.449	90.985	105643.308	2810.911	225.902160645	71.4650878906	1.95582854748	95.6466598511	2.10239481926	-0.0575398603933	0.05141940020430287	0.0575398603933	-1687.58559842	3738.04345703	257.946907891
13491.108	118.4	108332.148	2685.965	222.129653931	63.205783844	2.08843827248	84.3801651001	2.398001194	-0.0555575489541	0.04902338374933916	0.0555575489541	-1668.81176758	3791.90757921	202.20754581
14104.952	79.279	114024.07	3048.541	229.052429199	78.0718078613	1.83214795589	104.762886047	1.85524964333	-0.0536875694205	0.04816821722760763	0.0536875694205	-1713.1292589	3694.73453776	283.691034953
14143.687	134.865	115988.509	3117.538	222.144165039	60.2523460388	2.17148542404	80.4347686768	2.4968483448	-0.0521762462427	0.046056775582460685	0.0521762462427	-1663.90450033	3796.28331163	239.666119046
14462.746	96.274	109483.291	2889.291	224.754745483	72.7899475098	1.99620842934	97.2504272461	2.10664963722	-0.0549657472585	0.04929155852206157	0.0549657472585	-1666.49565972	3750.88156467	239.535585192
14799.828	102.728	112925.151	2730.32	223.710266113	71.4419174194	2.03279137611	95.440788269	2.14488911629	-0.0529671337297	0.04713894911939076	0.0529671337297	-1667.8090549	3765.17480469	198.949244181
15026.638	82.887	109376.265	2405.822	224.84463501	79.8326416016	1.94985413551	106.699165344	1.90122926235	-0.0543726870002	0.04857106051877	0.0543726870002	-1676.86987305	3741.40825738	159.300014072
15260.986	85.45	107773.555	2747.56	224.890838623	79.2140731812	1.96511507034	105.721076965	1.95219612122	-0.0552892566619	0.04995892416035074	0.0552892566619	-1654.21588813	3742.04269748	219.949696859
15593.964	93.987	101616.206	2826.776	222.170944214	76.846824646	2.06215834618	102.100975037	2.11548471451	-0.0578167031938	0.052723633088134735	0.0578167031938	-1608.1151123	3775.62247721	228.841100057
15860.887	97.562	110378.837	3007.394	223.623336792	75.8663711548	2.02919077873	101.086982727	2.08293867111	-0.0538255093269	0.04874203873690259	0.0538255093269	-1634.41149902	3760.73144531	235.997302585
16009.055	68.725	106088.577	3843.54	227.205673218	87.6775970459	1.78625273705	117.001922607	1.70832145214	-0.0566613249037	0.05259961578781081	0.0566613249037	-1629.49003092	3657.39984809	360.473198785
16294.483	74.25	111396.01	3382.554	227.865478516	86.1951980591	1.83551251888	115.126754761	1.75367414951	-0.0539179456583	0.04956805162313353	0.0539179456583	-1651.76520454	3698.86325412	306.099758572
16384.507	115.092	109973.875	2789.098	220.199829102	71.3447647095	2.1338698864	94.7519989014	2.27713942528	-0.0531748532754	0.047875221946196235	0.0531748532754	-1609.46940104	3805.48746745	178.425436232
16772.731	123.779	108680.316	3292.747	219.777908325	69.3471984863	2.14503240585	91.8807296753	2.3840508461	-0.0538085260677	0.04899135460401053	0.0538085260677	-1581.6724311	3812.59863281	244.612738715
16811.006	84.29	116540.835	2924.993	225.703872681	83.191947937	1.92489278316	111.081451416	1.83861339092	-0.0510071967569	0.046200470537004004	0.0510071967569	-1655.49951172	3729.55384657	217.823176066
17016.85	101.948	104759.539	3077.112	221.010223389	77.1948928833	2.10603833199	102.293914795	2.16258978844	-0.0555433739483	0.05097092692364553	0.0555433739483	-1580.96473524	3789.45065647	236.123077393
17395.871	99.094	111643.908	3341.9	222.965087891	78.8159866333	2.05284929276	104.725662231	2.06493163109	-0.0526501138457	0.048283708342730394	0.0526501138457	-1600.72505697	3765.66495768	261.410142687
17553.806	100.208	120282.897	3146.626	223.888000488	78.6445922852	2.02549123764	104.817123413	2.00423765182	-0.0491964600908	0.044539889582477246	0.0491964600908	-1634.53983561	3756.02039931	219.697664049
17778.855	104.679	114917.904	3020.8	221.827972412	77.8122558594	2.09066534042	103.389350891	2.0926861763	-0.0508351060454	0.04619178031653706	0.0508351060454	-1606.22781033	3780.78624132	202.224995931
18082.01	140.928	100215.07	3250.528	215.111083984	67.2699432373	2.26003074646	88.248046875	2.61224508286	-0.0564241404062	0.051971836775314806	0.0564241404062	-1511.73269314	3868.55265299	227.426663717
18092.379	95.911	113423.552	3469.434	223.422332764	81.5038452148	2.03492546082	108.270263672	1.99935495853	-0.0517546936853	0.04767004870685596	0.0517546936853	-1596.44835069	3757.45722114	269.753404405
18488.147	90.876	108275.413	2645.543	220.997406006	85.1451721191	2.08241796494	112.826896667	1.95505285263	-0.0530978729383	0.04858262521349996	0.0530978729383	-1587.71624078	3781.88764106	153.288021088
18586.067	111.056	113267.142	2855.959	219.656448364	77.5775299072	2.15880680084	102.762451172	2.16109967232	-0.0508109692507	0.046194795128086115	0.0508109692507	-1582.38572862	3806.4594184	163.050378164
18847.254	107.78	107070.048	2428.97	217.468383789	79.706161499	2.20927166939	105.252365112	2.16207695007	-0.0528458096409	0.04800219131805752	0.0528458096409	-1566.71851942	3827.20030382	89.9936262237
19202.83	106.203	106848.634	2923.537	218.788467407	80.6885452271	2.1765294075	106.482177734	2.15125751495	-0.0532519512425	0.04904180835044116	0.0532519512425	-1549.53826226	3812.73377821	181.033587138
19553.521	130.506	103003.555	2871.937	214.823562622	73.4239654541	2.26861667633	96.3321838379	2.44591832161	-0.0542116604876	0.049869174219821885	0.0542116604876	-1511.88590495	3866.10297309	156.972282834
19590.219	88.24	114467.717	2948.039	222.482666016	88.2555465698	2.02637195587	117.061904907	1.85767877102	-0.0504343051312	0.046381596204495217	0.0504343051312	-1590.05581326	3762.63948568	187.732740614
20157.109	119.381	110179.895	3169.372	217.688995361	77.9819488525	2.22098088264	102.719856262	2.25803375244	-0.0513597167503	0.04736872983600318	0.0513597167503	-1531.95818414	3829.28903537	194.498699612
20417.289	109.159	106463.319	3416.619	218.516021729	81.9220581055	2.19082403183	107.778198242	2.17750167847	-0.0531107461376	0.04955966668044404	0.0531107461376	-1517.96183268	3814.37258572	236.926049127
20712.388	79.154	117787.818	3065.418	223.96522522	94.4519271851	1.93430113792	125.343063354	1.69401729107	-0.049083977804	0.04540948662642711	0.049083977804	-1593.55734592	3739.34095595	199.263495551
20989.47	74.668	112525.516	2706.393	223.407455444	95.5830841064	1.93199467659	126.805030823	1.67262470722	-0.0511359731836	0.04715422136052563	0.0511359731836	-1596.25524902	3744.26554362	162.135228475
21482.992	107.144	112259.476	2969.562	218.202163696	84.9823760986	2.2025706768	111.930091858	2.07892775536	-0.0500688449214	0.046274991979663664	0.0500688449214	-1533.46695964	3816.56342231	157.406761169
22304.597	127.815	107548.634	3097.458	214.740921021	79.4931030273	2.30141592026	104.000808716	2.33514881134	-0.0512771543558	0.04765965200521398	0.0512771543558	-1487.87314182	3861.89982096	160.371171739
22903.828	62.695	111897.266	3204.097	224.647293091	108.017311096	1.80617833138	142.739547729	1.46033215523	-0.0509138858261	0.04813568969577801	0.0509138858261	-1555.88462999	3718.64439562	230.335666233
26642.236	115.646	115629.196	3194.212	215.377563477	91.2298965454	2.30571460724	119.101608276	2.08071136475	-0.0470206412683	0.04411701318466996	0.0470206412683	-1471.38617622	3845.2828776	137.421637217
8175.823	87.889	105107.113	2534.954	224.155029297	55.3118591309	1.89555966854	73.1421585083	2.17408776283	-0.0606262871141	0.050164142172823674	0.0606262871141	-1823.80771213	3532.83919271	274.843883938
